# Supplementary material for: Long-term effect of a GnRH-based immunocontraceptive on feral cattle in Hong Kong
Source: PLoS One. 2022 Aug 17;17(8):e0272604. doi: 10.1371/journal.pone.0272604 (PMC9385044; doi:10.1371/journal.pone.0272604)
Supplement: S1 Dataset — (XLSX) [file pone.0272604.s001.xlsx]

## Sheet: Sheet1
Cattle ID	Est. age	Record type (primer, Booster, 1yr post bleed, 2yr post bleed)	Injection (Gonacon/ Saline) (Side of injection)	Date	Pregnancy status	Group (Treated/Control)	days post primer	Days post booster	Days between primer and booster
601	10 mnth	Primer	G (R)	2015-06-16	P	T	0
601	1 yr	Booster	G (R)	2015-12-07	NP	T	174	0	174
601	2 yrs	1yr post bleed		2016-05-05	NP	T	324	150
601	3 yrs	2yr post bleed		2017-08-04	NP	T	780	606
602	6 yrs	Primer	G (L)	2015-06-16	P	T	0
602	6 yrs	Booster	G (R)	2015-11-11	P	T	148	0	148
603	6 yrs	Primer	G (L)	2015-06-17	P	T	0
603	7 yrs	1yr post bleed		2016-06-22	NP	T	371	NA	NA
606	10 mnth	Primer	G (L)	2015-06-19	NP	T	0
606	1 yr	Booster	G (R)	2015-11-16	P	T	150	0	150
607	2 yrs	Primer	G (L)	2015-06-19	P	T	0
607	2 yrs	Booster	G (R)	2015-11-16	NP	T	150	0	150
607	3 yrs	1yr post bleed		2016-05-25	NP	T	341	191
609	12 yrs	Primer	S (L)	2015-06-19	P	C	0
609	12 yrs	Booster	S (L)	2015-11-30	P	C	164	0	164
609	13 yrs	1yr post bleed		2016-06-13	NP	C	360	196
611	8 yrs	Primer	S (R)	2015-06-23	P	C	0
611	8 yrs	Booster	S (L)	2015-11-23	P	C	153	0	153
611	9 yrs	1yr post bleed		2016-05-17	NP	C	329	176
612	10 mnth	Primer	S (L)	2015-06-23	NP	C	0
612	1 yr	Booster	S (R)	2015-11-10	NP	C	140	0	140
612	2 yrs	1yr post bleed		2016-07-15	P	C	388	248
612	3 yrs	2yr post bleed		2017-06-08	NP	C	716	576
612	4 yrs	3yr post bleed		2018-04-16	NP	C	1028	888
612	6 yrs	Phase 4 last bleed		2020-05-15	NP	C
613	8 yrs	Primer	G (R)	2015-06-24	NP	T	0
613	8 yrs	Booster	G (R)	2015-11-11	P	T	140	0	140
613	9 yrs	1yr post bleed		2016-05-05	NP	T	316	176
613	10 yrs	2yr post bleed		2017-07-31	NP	T	768	628
614	10 mnth	Primer	S (R)	2015-06-24	NP	C	0
614	1 yr	Booster	S (R)	2015-11-11	NP	C	140	0	140
614	2 yrs	1yr post bleed		2016-05-05	P	C	316	176
614	3 yrs	2yr post bleed		2017-07-31	P	C	768	628
616	6 yrs	Primer	G (L)	2015-06-24	P	T	0
616	6 yrs	Booster	G (R)	2015-11-11	NP	T	140	0	140
616	7 yrs	1yr post bleed		2016-05-05	NP	T	316	176
616	8 yrs	2yr post bleed		2017-07-10	P	T	747	607
617	8 yrs	Primer	G (L)	2015-06-24	NP	T	0
617	8 yrs	Booster	G (L)	2015-12-03	NP	T	162	0	162
617	9 yrs	1yr post bleed		2016-05-05	NP	T	316	154
617	10 yrs	2yr post bleed		2017-07-10	NP	T	747	585
618	10 mnth	Primer	S (R)	2015-06-24	NP	C	0
619	3 yrs	Primer	G (L)	2015-06-29	P	T	0
619	3 yrs	Booster	G (R)	2015-11-16	NP	T	140	0	140
620	4 yrs	Primer	G (R)	2015-07-03	P	T	0
620	4 yrs	Booster	G (R)	2015-11-05	P	T	125	0	125
620	5 yrs	1yr post bleed		2016-05-26	NP	T	328	203
620	6 yrs	2yr post bleed		2017-06-29	NP	T	727	602
620	7 yrs	3yr post bleed		2018-05-25	NP	T	1057	932
620	8 yrs	Phase 4 booster	G (R)	2019-06-25	NP	T
620	9 yrs	Phase 4 last bleed		2020-05-28	NP	T	1791
621	3 yrs	Primer	G (L)	2015-06-24	NP	T	0
621	3 yrs	Booster	G (R)	2015-11-11	P	T	140	0	140
621	4 yrs	1yr post bleed		2016-05-05	NP	T	316	176
621	5 yrs	2yr post bleed		2017-07-31	P	T	768	628
622	3 yrs	Primer	G (R)	2015-06-29	NP	T	0
622	3 yrs	Booster	G (R)	2015-11-04	NP	T	128	0	128
622	4 yrs	1yr post bleed		2016-05-25	NP	T	331	203
622	5 yrs	2yr post bleed		2017-08-02	P	T	765	637
623	6 yrs	Primer	G (R)	2015-06-29	NP	T	0
623	6 yrs	Booster	G (R)	2015-11-16	NP	T	140	0	140
623	7 yrs	1yr post bleed		2016-05-25	NP	T	331	191
623	8 yrs	2yr post bleed		2017-08-02	NP	T	765	625
623	9 yrs	3yr post bleed		2018-06-22	NP	T	1088	948
623	10 yrs	Phase 4 booster	G (R)	2019-04-25	NP	T
626	3 yrs	Primer	G (L)	2015-06-29	P	T	0
626	3 yrs	Booster	G (L)	2015-11-04	NP	T	128	0	128
626	4 yrs	1yr post bleed		2016-05-25	NP	T	331	203
626	6 yrs	3yr post bleed		2018-06-22	P	T	1088	961
626	7 yrs	Phase 4 booster	G (L)	2019-04-25	NP	T
626	8 yrs	Phase 4 last bleed		2020-05-20	NP	T	1787
627	5 yrs	Primer	G (L)	2015-07-03	P	T	0
627	5 yrs	Booster	G (R)	2015-11-05	P	T	125	0	125
627	6 yrs	1yr post bleed		2016-05-26	NP	T	328	203
627	7 yrs	2yr post bleed		2017-06-29	NP	T	727	602
627	8 yrs	3yr post bleed		2018-05-25	NP	T	1057	932
627	9 yrs	Phase 4 booster	G (L)	2019-05-20	NP	T
627	10 yrs	Phase 4 last bleed		2020-05-28	NP	T	1791
628	6 yrs	Primer	G (R)	2015-07-06	P	T	0
628	6 yrs	Booster	G (L)	2015-11-05	P	T	119	0	119
628	7 yrs	1yr post bleed		2016-05-26	NP	T	325	203
628	8 yrs	2yr post bleed		2017-06-29	P	T	724	602
628	9 yrs	3yr post bleed		2018-05-25	NP	T	1054	935
628	10 yrs	Phase 4 booster	G (R)	2019-06-25	NP	T
628	11 yrs	Phase 4 last bleed		2020-05-28	NP	T	1788
629	10 yrs	Primer	G (L)	2015-07-06	P	T	0
629	10 yrs	Booster	G (L)	2015-11-05	NP	T	119	0	119
629	11 yrs	1yr post bleed		2016-05-26	NP	T	325	203
629	12 yrs	2yr post bleed		2017-06-29	NP	T	724	602
629	13 yrs	3yr post bleed		2018-05-25	NP	T	1054	932
629	14 yrs	Phase 4 booster	G (L)	2019-06-25	NP	T
629	15 yrs	Phase 4 last bleed		2020-05-28	NP	T	1788
630	5 yrs	Primer	G (L)	2015-07-09	P	T	0
630	5 yrs	Booster	G (L)	2015-11-08	P	T	122	0	122
630	6 yrs	1yr post bleed		2016-06-15	NP	T	342	220
636	6 yrs	Primer	G (L)	2015-07-06	P	T	0
636	6 yrs	Booster	G (L)	2015-11-05	P	T	122	0	119
636	7 yrs	1yr post bleed		2016-05-26	NP	T	325	203
636	8 yrs	2yr post bleed		2017-06-29	NP	T	724	602
636	9 yrs	3yr post bleed		2018-05-25	NP	T	1054	932
636	10 yrs	Phase 4 booster	G (R)	2019-06-25	NP	T
637	10 yrs	Primer	G (L)	2015-07-09	P	T	0
638	2 yrs	Primer	S (L)	2015-07-09	P	C	0
639	10 yrs	Primer	G (R)	2015-07-09	P	T	0
639	11 yrs	1yr post bleed		2016-07-25	NP	T	382	0
646	1.5 yrs	Primer	S (L)	2015-07-09	P	C	0
646	2 yrs	Booster	S (L)	2015-11-25	NP	C	139	0	139
646	2.5 yrs	1yr post bleed		2016-06-15	P	C	342	203
646	3.5 yrs	2yr post bleed		2017-06-22	NP	C	714	575
647	1 yr	Primer	G (L)	2015-07-14	P	T	0
647	1 yr	Booster	G (R)	2015-11-11	P	T	120	0	120
647	2 yrs	1yr post bleed		2016-05-05	NP	T	296	176
647	3 yrs	2yr post bleed		2017-06-26	P	T	713	593
648	6 yrs	Primer	G (R)	2015-07-16	P	T	0
648	6 yrs	Booster	G (L)	2015-11-25	NP	T	132	0	132
648	7 yrs	1yr post bleed		2016-06-15	NP	T	335	203
648	8 yrs	2yr post bleed		2017-06-22	NP	T	707	575
650	8 yrs	Primer	G (L)	2015-07-16	P	T	0
650	8 yrs	Booster	G (R)	2015-11-25	P	T	132	0	132
650	9 yrs	1yr post bleed		2016-06-15	NP	T	335	203
650	10 yrs	2yr post bleed		2017-08-30	NP	T	776	644
650	11 yrs	3yr post bleed		2018-07-11	NP	T	1091	959
650	13 yrs	Phase 4 last bleed		2020-07-15	NP	T	1826
652	1 yr	Primer	G (L)	2015-07-16	P	T	0
652	1 yr	Booster	G (L)	2015-12-02	P	T	139	0	139
653	8 yrs	Primer	G (R)	2015-07-21	P	T	0
653	9 yrs	Booster	G (L)	2016-03-14	NP	T	237	0	237
653	9 yrs	1yr post bleed		2016-06-22	NP	T	337	100
653	12 yrs	Phase 4 booster	G (L)	2019-07-22	P	T
654	1 yr	Primer	G (R)	2015-07-21	P	T	0
654	2 yrs	Booster	G (R)	2016-03-14	NP	T	237	0	237
654	2 yrs	1yr post bleed		2016-06-22	NP	T	337	100
654	3 yrs	2yr post bleed		2017-06-06	NP	T	686	449
654	4 yrs	3yr post bleed		2018-04-16	NP	T	1000	763
654	5 yrs	Phase 4 booster	G (L)	2019-04-25	NP	T
654	6 yrs	Phase 4 last bleed		2020-05-20	NP	T	1765
657	10 yrs	Primer	S (L)	2015-07-21	P	C	0
657	11 yrs	Booster	S (R)	2016-03-14	NP	C	237	0	237
657	11 yrs	1yr post bleed		2016-06-22	P	C	337	100
658	1.5 yrs	Primer	S (L)	2015-07-28	P	C	0
658	2 yrs	Booster	S (R)	2015-11-17	P	C	112	0	112
658	2.5 yrs	1yr post bleed		2016-05-17	NP	C	294	182
658	3.5 yrs	2yr post bleed		2017-06-08	P	C	681	569
658	4.5 yrs	3yr post bleed		2018-04-16	NP	C	993	881
658	6.5 yrs	Phase 4 last bleed		2020-05-15	NP	C
659	4 yrs	Primer	G (L)	2015-07-30	P	T	0
659	4 yrs	Booster	G (L)	2015-11-25	NP	T	118	0	118
659	5 yrs	1yr post bleed		2016-06-15	P	T	321	203
659	6 yrs	2yr post bleed		2017-06-22	P	T	693	575
659	7 yrs	3yr post bleed		2018-05-02	P	T	1007	889
659	9 yrs	Phase 4 last bleed		2020-06-29	NP	T	1796
660	10 yrs	Primer	S (L)	2015-07-30	P	C	0
660	10 yrs	Booster	S (R)	2015-12-02	NP	C	125	0	125
660	11 yrs	1yr post bleed		2016-06-20	P	C	326	201
660	12 yrs	2yr post bleed		2017-06-22	P	C	693	568
660	13 yrs	3yr post bleed		2018-05-02	P	C	1007	882
663	3 yrs	Primer	S (R)	2015-08-04	NP	C	0
663	3 yrs	Booster	S (R)	2015-11-17	NP	C	105	0	105
663	4 yrs	1yr post bleed		2016-05-17	P	C	287	182
663	5 yrs	2yr post bleed		2017-06-08	NP	C	674	569
663	6 yrs	3yr post bleed		2018-04-10	P	C	980	875
663	8 yrs	Phase 4 last bleed		2020-05-15	NP	C
664	10 yrs	Primer	G (R)	2015-08-04	P	T	0
664	11 yrs	Booster	G (L)	2015-11-17	P	T	105	0	105
664	12 yrs	1yr post bleed		2016-05-17	NP	T	287	182
665	1 yr	Primer	G (R)	2015-08-06	NP	T	0
665	1 yr	Booster	G (R)	2015-12-15	NP	T	131	0	131
665	2 yrs	1yr post bleed		2016-06-03	NP	T	302	171
666	8 yrs	Primer	G (L)	2015-08-06	P	T	0
667	1.5 yrs	Primer	S (L)	2015-08-12	P	C	0
667	4.5 yrs	3yr post bleed		2018-07-05	NP	C	1058	na
667	6.5 yrs	Phase 4 last bleed		2020-05-14	NP	C
669	4 yrs	Primer	G (L)	2015-08-12	P	T	0
669	5 yrs	Booster	G (R)	2016-03-04	NP	T	205	0	205
669	5 yrs	1yr post bleed		2016-06-08	NP	T	301	96
669	6 yrs	2yr post bleed		2017-08-02	NP	T	721	516
670	7 yrs	Primer	S (L)	2015-08-12	P	C	0
670	8 yrs	1yr post bleed	G (L)	2016-06-08	NP	C	301	0
672	8 yrs	Primer	G (R)	2015-08-17	P	T	0
672	8 yrs	Booster	G (R)	2015-11-30	NP	T	105	0	105
672	9 yrs	1yr post bleed		2016-06-13	NP	T	301	196
673	8 yrs	Primer	G (L)	2015-08-17	NP	T	0
673	8 yrs	Booster	G (L)	2015-11-04	NP	T	79	0	79
673	9 yrs	1yr post bleed		2016-05-18	NP	T	275	196
673	10 yrs	2yr post bleed		2017-06-06	NP	T	659	580
673	11 yrs	3yr post bleed		2018-04-23	NP	T	980	901
673	12 yrs	Phase 4 booster	G (R)	2019-06-20	NP	T
674	10 mnth	Primer	S (L)	2015-08-17	NP	C	0
674	1 yr	Booster	S (L)	2015-11-04	NP	C	79	0	79
674	1.5 yrs	1yr post bleed		2016-05-18	NP	C	275	196
675	5 yrs	Primer	G (R)	2015-08-21	P	T	0
675	6 yrs	Booster	G (L)	2016-01-11	P	T	143	0	143
675	6 yrs	1yr post bleed		2016-05-18	NP	T	271	128
675	7 yrs	2yr post bleed		2017-09-01	P	T	742	599
675	8 yrs	3yr post bleed		2018-06-11	P	T	1044	901
677	4 yrs	Primer	S (L)	2015-08-21	NP	C	0
677	5 yrs	Booster	S (L)	2016-01-11	P	C	143	0	143
677	5 yrs	1yr post bleed		2016-05-18	P	C	271	128
677	6 yrs	2yr post bleed		2017-06-28	NP	C	677	534
677	8 yrs	Phase 4 booster	S (R)	2019-05-14	NP	C
677	9 yrs	Phase 4 last bleed		2020-06-22	NP	C
678	8 yrs	Primer	G (R)	2015-08-21	NP	T	0
678	8 yrs	Booster	G (R)	2015-12-07	NP	T	108	0	108
678	9 yrs	1yr post bleed		2016-05-18	NP	T	271	163
678	10 yrs	2yr post bleed		2017-06-28	NP	T	677	569
678	11 yrs	3yr post bleed		2018-06-11	NP	T	1044	936
678	13 yrs	Phase 4 last bleed		2020-06-22	NP	T	1767	1659
679	10 yrs	Primer	S (L)	2015-08-21	P	C	0
680	2 yrs	Primer	G (L)	2015-08-21	P	T	0
680	2 yrs	Booster	G (R)	2015-11-04	P	T	75	0	75
680	3 yrs	1yr post bleed		2016-05-18	NP	T	271	196
807	1 yr	Primer	S	2017-07-12	P	C	0
807	2 yrs	Booster	S (L)	2018-05-02	P	C	294	0	294
807	4 yrs	Phase 4 last bleed		2020-06-29	P	C
817	1 yr	Primer	S (L)	2017-07-28	P	C	0
817	2 yrs	Booster	S (R)	2018-06-04	NP	C	311	0	311
817	3 yrs	Phase 4 booster	S (L)	2019-04-24	NP	C
817	4 yrs	Phase 4 last bleed		2020-06-01	P	C
819	12 yrs	Primer	S (R)	2017-07-28	NP	C	0
819	13 yrs	Booster	S (R)	2018-06-04	NP	C	311	0	311
819	14 yrs	Phase 4 booster	S (R)	2019-04-24	NP	C
822	8 yrs	Primer	S (L)	2017-08-11	NP	C	0
822	9 yrs	Booster	S (L)	2018-06-19	P	C	312	0	312
822	10 yrs	Phase 4 booster	S (R)	2019-10-23	P	C
822	11 yrs	Phase 4 last bleed		2020-07-27	NP	C
828	1 yr	Primer	S (R)	2017-08-18	NP	C	0
828	2 yrs	Booster	S (L)	2018-05-02	P	C	257	0	257
828	3 yrs	Phase 4 booster	S (R)	2019-04-23	NP	C
830	12 yrs	Primer	S (R)	2017-08-21	P	C	0
833	7 yrs	Primer	S (L)	2017-08-29	P	C	0
833	8 yrs	Booster	S (R)	2018-06-11	P	C	286	0	286
833	10 yrs	Phase 4 last bleed		2020-06-04	NP	C
837	5 yrs	Primer	S (L)	2017-08-21	P	C	0
837	7 yrs	Booster	S (L)	2018-08-23	NP	C	367	0	367
837	9 yrs	Phase 4 last bleed		2020-07-27	NP	C
526 806	6 yrs	Primer	G (L)	2015-07-06	NP	T	0
526 806	6 yrs	Booster	G (L)	2015-11-05	NP	T	122	0	122
526 806	7 yrs	1yr post bleed		2016-05-26	P	T	325	203
526 806	8 yrs	2yr post bleed		2017-06-29	P	T	724	602
526 806	9 yrs	3yr post bleed		2018-05-25	NP	T	1054	932
526 806	10 yrs	Phase 4 booster	G (R)	2019-06-25	NP	T
526 806	11 yrs	Phase 4 last bleed		2020-05-28	NP	T	1788
615 / 641	10 mnth	Primer	G (R)	2015-06-24	P	T	0
615 / 641	1 yr	Booster	G (R)	2015-11-11	NP	T	140	0	140
615 / 641	2 yrs	1yr post bleed		2016-05-05	NP	T	316	176
615 / 641	3 yrs	2yr post bleed		2017-07-31	P	T	768	628
640/689	6 yrs	Primer	G (L)	2015-07-09	P	T	0
640/689	6 yrs	Booster	G (R)	2015-12-02	P	T	146	0	146
640/689	7 yrs	1yr post bleed		2016-06-15	NP	T	342	196
640/689	8 yrs	2yr post bleed		2017-06-21	NP	T	713	567
640/689	9 yrs	3yr post bleed		2018-05-02	NP	T	1028	882
640/689	10 yrs	Phase 4 booster	G (R)	2019-04-23	NP	T	1384	1238
649/690	1 yr	Primer	S (R)	2015-07-16	P	C	0
649/690	1 yr	Booster	S (L)	2015-11-25	p	C	132	0	132
649/690	2 yrs	1yr post bleed		2016-06-15	P	C	335	203
649/690	3 yrs	2yr post bleed		2017-06-12	NP	C	697	565
649/690	4 yrs	3yr post bleed		2018-05-02	P	C	1021	889
649/690	5 yrs	Phase 4 booster	S (R)	2019-04-23	NP	C	0	0
649/690	6 yrs	Phase 4 last bleed		2020-08-05	P	C
651 841	10 yrs	Primer	G (L)	2015-07-16	P	T	0
651 841	10 yrs	Booster	G (L)	2015-12-28	NP	T	165	0	165
651 841	12 yrs	2yr post bleed		2017-08-30	NP	T	776	611
651 841	14 yrs	Phase 4 booster	G (R)	2019-04-23	NP	T	1377	1212
651 841	15 yrs	Phase 4 last bleed		2020-07-15	NP	T	1826
655 696	1 yr	Primer	S (L)	2015-07-21	P	C	0
655 696	1 yr	Booster	S (L)	2015-11-04	P	C	106	0	106
655 696	2 yrs	1yr post bleed		2016-05-18	NP	C	302	196
655 696	3 yrs	2yr post bleed		2017-06-06	NP	C	686	580
655 696	4 yrs	3yr post bleed		2018-04-23	P	C	1007	901
655 696	5 yrs	Phase 4 booster	S (L)	2019-04-29	NP	C
655 696	6 yrs	Phase 4 last bleed		2020-05-12	NP	C	0
668 643	8 yrs	Primer	G (R)	2015-08-12	P	T	0
668 643	8 yrs	Booster	G (L)	2015-12-31	NP	T	141	0	141
668 643	9 yrs	1yr post bleed		2016-06-20	NP	T	313	172
668 643	10 yrs	2yr post bleed		2017-07-12	NP	T	700	559
668 643	11 yrs	3yr post bleed		2018-07-13	NP	T	1065	924
668 643	12 yrs	Phase 4 booster	G (L)	2019-07-31	NP	T
804	4 yrs	Primer	G (L)	2017-06-28	P	C	0
805	1.5 yrs	Primer	G	2017-06-29	NP	C	0
808	4 yrs	Primer	G (R)	2017-07-12	NP	C	0
815	8 yrs	Primer	G (L)	2017-07-28	NP	C	0
816	10 yrs	Primer	G (L)	2017-07-28	NP	C	0
818	8 yrs	Primer	G (L)	2017-07-28	P	C	0
820	5 yrs	Primer	G (L)	2017-08-11	NP	C	0
821	NA	Primer	G	2017-08-02	NP	C	0
823	3 yrs	Primer	G (R)	2017-08-11	NP	C	0
827	2 yrs	Primer	G (L)	2017-08-18	P	C	0
829	2 yrs	Primer	G (L)	2017-08-21	P	C	0
831	5 yrs	Primer	G (L)	2017-08-25	P	C	0
832	8 yrs	Primer	G (R)	2017-08-25	NP	C	0
838	5 yrs	Primer	G (L)	2017-08-21	P	C	0
839	8 yrs	Primer	G (L)	2017-08-21	P	C	0
834 840	9 yrs	Primer	G (L)	2017-08-29	P	C	0
836 859	6 yrs	Primer	G (R)	2017-08-21	P	C	0
